# Supplementary material for: Broad-Spectrum Anticancer Activity and Pharmacokinetic Properties of a Prenyloxy-Substituted Indeno[1,2-b]indole Derivative, Discovered as CK2 Inhibitor
Source: Pharmaceuticals (Basel). 2021 Jun 5;14(6):542. doi: 10.3390/ph14060542 (PMC8226678; doi:10.3390/ph14060542)
Supplement: Supplementary file 1 [file pharmaceuticals-14-00542-s001.zip]

Archive with 1 entries (1 files):
- pharmaceuticals-1221852-supplementary.pdf
